# Supplementary material for: Desymmetrization of N-Cbz glutarimides through N-heterocyclic carbene organocatalysis
Source: Nat Commun. 2022 Jul 13;13:4042. doi: 10.1038/s41467-022-31760-z (PMC9279320; doi:10.1038/s41467-022-31760-z)
Supplement: Supplementary file 3 — Supplementary Data 1 [file 41467_2022_31760_MOESM3_ESM.xlsx]

## Sheet: Sheet1
Supplementary Data. Cartesian coordinates and energies of the optimized structures
1
Zero-point correction= 0.329533
Thermal correction to Energy= 0.349719
Thermal correction to Enthalpy= 0.350663
Thermal correction to Gibbs Free Energy= 0.276928
Sum of electronic and zero-point Energies= -1089.208930
Sum of electronic and thermal Energies= -1089.188744
Sum of electronic and thermal Enthalpies= -1089.187800
Sum of electronic and thermal Free Energies= -1089.261535
Cartesian coordinates
C -5.591818 -2.068283 -1.056234
C -6.517320 -1.494276 -0.189482
C -6.119673 -0.462100 0.658660
C -4.804395 -0.008860 0.638569
C -3.867074 -0.579793 -0.228309
C -4.275408 -1.611781 -1.074062
H -5.892274 -2.872903 -1.719638
H -7.542938 -1.848216 -0.173091
H -6.834959 -0.009950 1.338164
H -4.510430 0.796812 1.307377
H -3.555337 -2.061696 -1.752352
C -2.432130 -0.095835 -0.251569
C -1.743769 -0.295047 1.100757
C -2.330775 1.382061 -0.643479
H -1.890037 -0.684193 -1.001456
C -0.327901 0.222777 1.131125
H -2.291447 0.239090 1.887843
H -1.706124 -1.346770 1.390947
C -0.905919 1.873197 -0.674690
H -2.872780 2.004190 0.080456
H -2.758505 1.573992 -1.628768
O -0.495104 2.730012 -1.422338
O 0.525239 -0.187030 1.886974
N -0.027223 1.267936 0.242393
C 1.323962 1.777096 0.285079
O 1.604860 2.855781 0.722758
O 2.151078 0.878714 -0.216127
C 3.558979 1.167682 -0.084414
H 3.712797 1.678590 0.870417
H 3.854659 1.843685 -0.891006
C 4.300157 -0.138788 -0.143885
C 5.458761 -0.258541 -0.907938
C 3.843594 -1.230828 0.598933
C 6.166286 -1.459389 -0.925547
H 5.807516 0.587661 -1.493672
C 4.545097 -2.431560 0.572770
H 2.931124 -1.131762 1.182000
C 5.709410 -2.546904 -0.186919
H 7.068240 -1.545120 -1.522934
H 4.185912 -3.279552 1.147209
H 6.256173 -3.484188 -0.204582
NHC
Zero-point correction= 0.383930
Thermal correction to Energy= 0.404809
Thermal correction to Enthalpy= 0.405754
Thermal correction to Gibbs Free Energy= 0.331780
Sum of electronic and zero-point Energies= -1051.536800
Sum of electronic and thermal Energies= -1051.515921
Sum of electronic and thermal Enthalpies= -1051.514977
Sum of electronic and thermal Free Energies= -1051.588950
Cartesian coordinates
C 0.475108 -1.532387 0.651647
C 1.480265 -2.434541 1.297195
C -0.238119 -0.014896 -0.863135
H 1.392481 -3.447537 0.878001
N -0.784215 -1.387237 0.924993
N 0.835073 -0.737170 -0.404913
N -1.189592 -0.457975 -0.014986
C -2.560102 -0.046565 -0.018019
C -2.881366 1.245055 0.403023
C -3.533178 -0.961992 -0.435579
C -4.227927 1.615974 0.393784
C -4.863043 -0.549473 -0.422884
C -5.228749 0.735100 -0.012117
H -4.498311 2.617919 0.718167
H -5.633352 -1.245623 -0.747576
O 2.777618 -1.918147 1.085782
H 1.312097 -2.486614 2.373610
C 3.085411 -1.765963 -0.293650
H 2.969903 -2.728804 -0.808416
C 2.195939 -0.659186 -0.913789
H 2.153192 -0.780566 -2.001557
C 4.502323 -1.188181 -0.367562
H 4.962675 -1.439413 -1.329701
C 4.267739 0.301104 -0.250648
C 2.939491 0.608164 -0.548674
C 5.157012 1.311666 0.093027
H 6.190830 1.082881 0.334843
C 4.693909 2.627912 0.136907
C 2.470304 1.913473 -0.510441
H 1.430512 2.126542 -0.741979
C 3.363399 2.927133 -0.160053
H 3.020524 3.955827 -0.114933
H 5.374484 3.427483 0.412082
H 5.128120 -1.602385 0.426562
C -3.142466 -2.341923 -0.893749
H -2.339149 -2.289672 -1.635379
H -2.769529 -2.940847 -0.058212
H -3.996144 -2.855758 -1.338932
C -1.810550 2.207804 0.843093
H -2.254618 3.090246 1.307187
H -1.129817 1.739393 1.560116
H -1.205483 2.528382 -0.009942
C -6.677229 1.152102 -0.021867
H -7.070626 1.168991 -1.042875
H -7.290778 0.451092 0.551187
H -6.805836 2.148030 0.406776
i-BuOH
Zero-point correction= 0.138008
Thermal correction to Energy= 0.144746
Thermal correction to Enthalpy= 0.145690
Thermal correction to Gibbs Free Energy= 0.108461
Sum of electronic and zero-point Energies= -233.422028
Sum of electronic and thermal Energies= -233.415290
Sum of electronic and thermal Enthalpies= -233.414346
Sum of electronic and thermal Free Energies= -233.451575
Cartesian coordinates
C -0.447900 0.005696 -0.344780
C 0.780594 -0.668797 0.248830
H -0.321076 0.001727 -1.435728
H 0.697698 -0.659572 1.347828
H 0.815907 -1.720554 -0.072731
C -0.554488 1.452945 0.131039
H -1.405834 1.957428 -0.335083
H -0.698395 1.483690 1.217757
H 0.354429 2.009279 -0.107184
C -1.703080 -0.789065 0.010207
H -2.592908 -0.326093 -0.425158
H -1.643721 -1.819055 -0.354516
H -1.842330 -0.821788 1.096916
O 1.935252 0.031567 -0.181275
H 2.703462 -0.362273 0.246325
TS1R
Zero-point correction= 0.715516
Thermal correction to Energy= 0.756555
Thermal correction to Enthalpy= 0.757500
Thermal correction to Gibbs Free Energy= 0.641780
Sum of electronic and zero-point Energies= -2140.759939
Sum of electronic and thermal Energies= -2140.718900
Sum of electronic and thermal Enthalpies= -2140.717955
Sum of electronic and thermal Free Energies= -2140.833675
Cartesian coordinates
C -1.922924 -0.270376 -2.032860
C -3.285567 -0.073870 -2.625620
C -0.304846 0.000440 -0.532311
H -3.902302 -0.960066 -2.426196
N -0.945736 -1.000418 -2.481974
N -1.574596 0.346147 -0.858005
N 0.037111 -0.813736 -1.537622
C 1.306685 -1.463467 -1.688638
C 2.305945 -0.803295 -2.415862
C 1.495309 -2.723682 -1.118447
C 3.549124 -1.423957 -2.513717
C 2.762115 -3.301905 -1.236648
C 3.799177 -2.664767 -1.916172
H 4.342958 -0.928422 -3.068400
H 2.937508 -4.271884 -0.778441
O -3.877134 1.084323 -2.082231
H -3.206260 0.065637 -3.704988
C -3.924323 1.060300 -0.658209
H -4.428964 0.151184 -0.314327
C -2.488784 1.196648 -0.098423
H -2.430431 0.873399 0.946757
C -4.603627 2.359894 -0.222808
H -5.005177 2.247299 0.791103
C -3.463961 3.353280 -0.257354
C -2.239224 2.684497 -0.216806
C -3.501954 4.739463 -0.336830
H -4.450486 5.267070 -0.375396
C -2.297331 5.443162 -0.388156
C -1.039132 3.376174 -0.270604
H -0.095144 2.841655 -0.249667
C -1.076651 4.768384 -0.361984
H -0.149483 5.330043 -0.413429
H -2.310528 6.526096 -0.460442
H -5.430289 2.610177 -0.891773
C 0.372661 -3.452422 -0.430963
H -0.234873 -3.989691 -1.167500
H 0.768150 -4.170497 0.288649
H -0.283640 -2.759120 0.099682
C 2.026473 0.516294 -3.086559
H 2.932363 0.913714 -3.546995
H 1.264677 0.395604 -3.862863
H 1.644095 1.259465 -2.378982
C 5.172356 -3.279269 -1.987516
H 5.616241 -3.139597 -2.976199
H 5.838710 -2.807033 -1.258105
H 5.140170 -4.348097 -1.767870
C 6.161190 2.973530 1.657322
C 6.674729 2.828419 0.371563
C 6.037457 1.980099 -0.532629
C 4.894610 1.283353 -0.151952
C 4.370690 1.422282 1.138345
C 5.016640 2.274265 2.035279
H 6.649828 3.631825 2.368723
H 7.565787 3.372288 0.075038
H 6.432330 1.860175 -1.536752
H 4.408388 0.621115 -0.866054
H 4.617470 2.390718 3.039317
C 3.119636 0.678191 1.552284
C 3.265991 -0.834446 1.391403
C 1.910439 1.106264 0.713559
H 2.917717 0.904459 2.606485
C 2.023858 -1.593589 1.796979
H 3.475594 -1.085762 0.342241
H 4.085226 -1.240372 1.989413
C 0.617913 0.490812 1.250521
H 2.092174 0.810733 -0.321548
H 1.768600 2.188608 0.751235
O -0.197883 1.166682 1.883799
O 2.063830 -2.755743 2.150881
N 0.816027 -0.896871 1.739397
C -0.274563 -1.423505 2.475737
O -0.200759 -1.854117 3.595166
O -1.402075 -1.372230 1.758055
C -2.589944 -1.721509 2.486139
H -2.772028 -0.960116 3.250593
H -2.419308 -2.676575 2.991742
C -3.735401 -1.819615 1.518520
C -4.989227 -1.322022 1.875296
C -3.579368 -2.470937 0.291586
C -6.082873 -1.487878 1.026484
H -5.112318 -0.807263 2.824331
C -4.673106 -2.641109 -0.553088
H -2.602351 -2.850293 0.003672
C -5.927517 -2.150762 -0.188289
H -7.053149 -1.096919 1.314980
H -4.547823 -3.162612 -1.497366
H -6.776942 -2.284330 -0.850041
TS1S
Zero-point correction= 0.715476
Thermal correction to Energy= 0.756550
Thermal correction to Enthalpy= 0.757494
Thermal correction to Gibbs Free Energy= 0.640632
Sum of electronic and zero-point Energies= -2140.757128
Sum of electronic and thermal Energies= -2140.716055
Sum of electronic and thermal Enthalpies= -2140.715110
Sum of electronic and thermal Free Energies= -2140.831972
Cartesian coordinates
C -2.201192 -1.594834 -1.200046
C -3.682349 -1.759514 -1.361254
C -0.311747 -0.510069 -0.752177
H -4.088885 -2.288006 -0.488664
N -1.273055 -2.489843 -1.361183
N -1.661539 -0.389475 -0.827590
N -0.121856 -1.794291 -1.076480
C 1.146468 -2.455789 -1.162271
C 1.826762 -2.435301 -2.383372
C 1.637799 -3.111727 -0.029709
C 3.078167 -3.050432 -2.433084
C 2.892485 -3.711546 -0.128000
C 3.629276 -3.680285 -1.314603
H 3.632074 -3.041662 -3.368396
H 3.304919 -4.211559 0.744690
O -4.288553 -0.496348 -1.510385
H -3.896411 -2.342167 -2.258646
C -3.970960 0.387582 -0.440033
H -4.229269 -0.076416 0.518896
C -2.479210 0.785847 -0.529223
H -2.118208 1.193865 0.420218
C -4.706444 1.699129 -0.722637
H -4.815562 2.270648 0.206625
C -3.776604 2.395427 -1.691283
C -2.494040 1.850915 -1.603535
C -4.042268 3.417809 -2.593210
H -5.038309 3.843419 -2.672323
C -3.009514 3.875235 -3.413632
C -1.464439 2.296851 -2.417788
H -0.474978 1.857064 -2.343042
C -1.733837 3.315965 -3.332237
H -0.945777 3.676418 -3.985536
H -3.203006 4.666692 -4.130822
H -5.703719 1.507465 -1.125418
C 0.822940 -3.190725 1.232647
H 0.467163 -2.202872 1.537783
H -0.057129 -3.823524 1.073135
H 1.413171 -3.612429 2.046880
C 1.203825 -1.815238 -3.606916
H 0.360321 -2.422861 -3.949757
H 0.810722 -0.813799 -3.406245
H 1.930594 -1.746391 -4.417557
C 5.003706 -4.293813 -1.375412
H 5.283236 -4.539137 -2.402053
H 5.750139 -3.595705 -0.982674
H 5.055436 -5.203481 -0.772793
C 3.588908 4.246604 1.532180
C 4.964857 4.394316 1.664982
C 5.815274 3.484789 1.036866
C 5.283448 2.441191 0.289186
C 3.898796 2.279548 0.151580
C 3.055967 3.197657 0.780989
H 2.917617 4.950695 2.014152
H 5.374704 5.211762 2.249668
H 6.891824 3.591944 1.126778
H 5.952078 1.738333 -0.203814
H 1.978538 3.103780 0.690104
C 3.402533 1.095024 -0.663581
C 3.612019 -0.225457 0.086222
C 1.942497 1.137636 -1.131291
H 4.018381 1.051678 -1.568907
C 2.682848 -0.375725 1.266366
H 3.435510 -1.069841 -0.591358
H 4.626274 -0.325197 0.478769
C 0.905298 0.976592 -0.008365
H 1.819392 0.343349 -1.870303
H 1.707325 2.092153 -1.609516
O 0.122135 1.898448 0.264334
O 2.977321 -1.011061 2.260063
N 1.436207 0.236761 1.151781
C 0.659324 0.381731 2.332229
O 1.060687 0.843720 3.365122
O -0.583993 -0.063032 2.127459
C -1.507540 0.205798 3.192314
H -1.643550 1.288337 3.279026
H -1.075859 -0.158885 4.129292
C -2.801183 -0.493618 2.880137
C -4.016132 0.109133 3.208264
C -2.798893 -1.773493 2.320095
C -5.217804 -0.565590 2.996370
H -4.022908 1.109483 3.632813
C -3.999117 -2.449057 2.114309
H -1.854770 -2.240618 2.053624
C -5.211678 -1.846985 2.450885
H -6.157075 -0.087081 3.253817
H -3.986837 -3.450533 1.694200
H -6.145710 -2.374281 2.287139
M1R
Zero-point correction= 0.718043
Thermal correction to Energy= 0.758735
Thermal correction to Enthalpy= 0.759679
Thermal correction to Gibbs Free Energy= 0.645770
Sum of electronic and zero-point Energies= -2140.767853
Sum of electronic and thermal Energies= -2140.727161
Sum of electronic and thermal Enthalpies= -2140.726217
Sum of electronic and thermal Free Energies= -2140.840126
Cartesian coordinates
C -1.772814 -0.316184 -1.978637
C -3.107355 -0.156167 -2.640648
C -0.242485 -0.075832 -0.432791
H -3.699187 -1.065061 -2.462085
N -0.794920 -1.081491 -2.363041
N -1.474071 0.328114 -0.805128
N 0.148771 -0.920009 -1.390841
C 1.407736 -1.607567 -1.516858
C 2.385140 -1.021235 -2.336925
C 1.591650 -2.829391 -0.871320
C 3.621005 -1.653056 -2.410745
C 2.855919 -3.421022 -0.975340
C 3.880503 -2.844119 -1.718887
H 4.401094 -1.212042 -3.027188
H 3.031360 -4.360900 -0.458158
O -3.756883 0.981091 -2.134382
H -2.974192 -0.024992 -3.715729
C -3.857060 0.949388 -0.713047
H -4.320084 0.012456 -0.392367
C -2.456770 1.170572 -0.092304
H -2.413231 0.861107 0.954723
C -4.627432 2.203123 -0.307485
H -5.046774 2.072830 0.697034
C -3.549196 3.261298 -0.322667
C -2.286276 2.671609 -0.223799
C -3.676763 4.640272 -0.423251
H -4.657198 5.099980 -0.505739
C -2.521687 5.423326 -0.436516
C -1.136019 3.446063 -0.222968
H -0.165445 2.979715 -0.114118
C -1.262809 4.830652 -0.340890
H -0.372824 5.451482 -0.351786
H -2.603548 6.502013 -0.526012
H -5.449378 2.394448 -1.001138
C 0.496536 -3.532346 -0.115834
H 0.803304 -3.697607 0.921595
H -0.432639 -2.962348 -0.115124
H 0.307330 -4.507460 -0.573645
C 2.093473 0.219866 -3.140290
H 3.020979 0.671293 -3.496496
H 1.477345 -0.031441 -4.009345
H 1.544967 0.971662 -2.565019
C 5.242568 -3.481292 -1.799210
H 5.510054 -3.697185 -2.837465
H 6.005513 -2.807693 -1.398144
H 5.277832 -4.413548 -1.233158
C 5.743335 3.498699 1.530421
C 6.435514 3.239252 0.350923
C 6.010517 2.206276 -0.483163
C 4.902090 1.439635 -0.137041
C 4.200709 1.689723 1.048280
C 4.634171 2.727656 1.874503
H 6.066316 4.301059 2.186325
H 7.300681 3.836609 0.081989
H 6.544166 1.997129 -1.405096
H 4.580758 0.635917 -0.797957
H 4.096910 2.932702 2.796668
C 2.987560 0.862248 1.415881
C 3.307543 -0.629159 1.466178
C 1.862494 1.047560 0.402274
H 2.624333 1.185683 2.399149
C 2.120159 -1.470526 1.870472
H 3.638217 -0.980882 0.478014
H 4.106549 -0.862080 2.174014
C 0.522308 0.408482 0.865872
H 2.212807 0.653912 -0.554365
H 1.641237 2.108806 0.268416
O -0.218383 1.154097 1.605192
O 2.275039 -2.558942 2.396989
N 0.858118 -0.961337 1.583442
C -0.215093 -1.450927 2.345307
O -0.162304 -1.812021 3.493327
O -1.354448 -1.460946 1.625738
C -2.524049 -1.778353 2.395846
H -2.657421 -1.017156 3.170084
H -2.360588 -2.739156 2.893101
C -3.712902 -1.841230 1.478881
C -4.910756 -1.230893 1.853099
C -3.656796 -2.559819 0.280679
C -6.044941 -1.346025 1.049985
H -4.956895 -0.663349 2.778519
C -4.788500 -2.673646 -0.522928
H -2.727408 -3.039050 -0.015699
C -5.985977 -2.067695 -0.139631
H -6.970313 -0.866179 1.351780
H -4.739195 -3.242399 -1.446598
H -6.866393 -2.156749 -0.767466
M1S
Zero-point correction= 0.717514
Thermal correction to Energy= 0.758283
Thermal correction to Enthalpy= 0.759227
Thermal correction to Gibbs Free Energy= 0.644873
Sum of electronic and zero-point Energies= -2140.764867
Sum of electronic and thermal Energies= -2140.724097
Sum of electronic and thermal Enthalpies= -2140.723153
Sum of electronic and thermal Free Energies= -2140.837508
Cartesian coordinates
C -1.939038 -1.534786 -1.363479
C -3.389097 -1.805424 -1.630562
C -0.176744 -0.429996 -0.672457
H -3.776617 -2.464842 -0.841377
N -0.946996 -2.357863 -1.532500
N -1.513909 -0.339751 -0.844016
N 0.138729 -1.655433 -1.097663
C 1.433669 -2.277360 -1.170491
C 2.102404 -2.234958 -2.402283
C 1.927547 -2.960945 -0.058257
C 3.362343 -2.822163 -2.465621
C 3.197556 -3.532686 -0.176039
C 3.932269 -3.459340 -1.357277
H 3.908212 -2.794780 -3.405258
H 3.614102 -4.051860 0.683637
O -4.100770 -0.595720 -1.678192
H -3.497691 -2.304335 -2.594840
C -3.904592 0.180524 -0.499814
H -4.144021 -0.416233 0.384739
C -2.460163 0.733668 -0.480355
H -2.163361 1.076089 0.513211
C -4.756925 1.438363 -0.656950
H -4.929872 1.892271 0.325957
C -3.881699 2.313514 -1.524522
C -2.552232 1.890742 -1.453069
C -4.236022 3.387999 -2.329522
H -5.269056 3.717609 -2.389049
C -3.243658 4.023690 -3.077161
C -1.562337 2.518778 -2.192405
H -0.534281 2.184334 -2.127883
C -1.920253 3.587703 -3.015116
H -1.160191 4.086538 -3.607712
H -3.505419 4.859399 -3.718324
H -5.726177 1.199579 -1.100577
C 1.145304 -3.125773 1.216735
H 1.701611 -2.701049 2.057839
H 0.174365 -2.633857 1.166786
H 0.988253 -4.189716 1.415025
C 1.455263 -1.647633 -3.629942
H 0.716514 -2.348100 -4.032215
H 0.927344 -0.712333 -3.423348
H 2.201906 -1.458277 -4.402490
C 5.316441 -4.045901 -1.444771
H 6.070316 -3.267005 -1.292508
H 5.469834 -4.811996 -0.682386
H 5.494355 -4.489450 -2.427173
C 2.975697 4.290237 1.796155
C 4.298709 4.716424 1.846615
C 5.263286 4.045995 1.095020
C 4.895913 2.961316 0.307054
C 3.566582 2.523117 0.251688
C 2.605513 3.200500 1.005271
H 2.217530 4.808558 2.375720
H 4.578719 5.565525 2.462180
H 6.298965 4.370866 1.119753
H 5.651799 2.443185 -0.279983
H 1.566718 2.878737 0.965405
C 3.262825 1.299883 -0.598249
C 3.681197 0.016456 0.122272
C 1.824485 1.120899 -1.099176
H 3.888803 1.379631 -1.494870
C 2.782112 -0.306879 1.290996
H 3.654586 -0.828685 -0.575422
H 4.695017 0.082594 0.522648
C 0.731796 0.716346 -0.053931
H 1.874924 0.382403 -1.905057
H 1.456607 2.056684 -1.526476
O -0.026717 1.679020 0.361625
O 3.210495 -0.852152 2.294276
N 1.435964 -0.001157 1.144179
C 0.644389 0.041819 2.308986
O 0.981397 0.479762 3.377164
O -0.577507 -0.468181 2.066316
C -1.532790 -0.229261 3.107563
H -1.649680 0.850982 3.240190
H -1.142971 -0.643249 4.042629
C -2.834008 -0.879472 2.727397
C -4.040059 -0.246320 3.032877
C -2.857350 -2.139166 2.123563
C -5.256028 -0.868237 2.752304
H -4.027384 0.738521 3.492323
C -4.072111 -2.761124 1.843469
H -1.922054 -2.635449 1.881081
C -5.274649 -2.127443 2.157364
H -6.186725 -0.364830 2.992904
H -4.080338 -3.745267 1.384383
H -6.219607 -2.613231 1.937744
TS2R
Zero-point correction= 0.856229 (Hartree/Particle)
Thermal correction to Energy= 0.905182
Thermal correction to Enthalpy= 0.906126
Thermal correction to Gibbs Free Energy= 0.771156
Sum of electronic and zero-point Energies= -2374.194537
Sum of electronic and thermal Energies= -2374.145583
Sum of electronic and thermal Enthalpies= -2374.144639
Sum of electronic and thermal Free Energies= -2374.279610
C -1.91398100 1.77877300 -2.19141000
C -2.84982500 1.54745500 -3.33545600
C -0.94803700 1.35833900 -0.29043500
H -2.31199100 0.95779100 -4.09173300
N -0.82680600 2.49484400 -2.20522200
N -2.05402900 1.10530300 -1.01120400
N -0.23518600 2.22218600 -1.00902900
C 0.93259300 2.97868800 -0.63190600
C 0.73309800 4.09465300 0.18314800
C 2.18368200 2.58032700 -1.10600300
C 1.86225200 4.82593500 0.54677900
C 3.27911500 3.34848400 -0.71553500
C 3.13855800 4.46536500 0.11045000
H 1.74060900 5.69841900 1.18314800
H 4.26869400 3.06078100 -1.06219100
O -4.00315200 0.88474600 -2.89096900
H -3.15238900 2.49737500 -3.77904100
C -3.72517600 -0.29650600 -2.14434200
H -3.07410600 -0.96944900 -2.71444500
C -3.10302500 0.09778200 -0.78216200
H -2.60775200 -0.76183600 -0.31599700
C -5.09178500 -0.86604000 -1.76900300
H -5.01561200 -1.93324600 -1.54331900
C -5.45218400 -0.05752900 -0.54302300
C -4.31742000 0.54574200 0.00790800
C -6.70270400 0.14832800 0.02538900
H -7.58617900 -0.31816100 -0.40016600
C -6.80699000 0.98537000 1.13659900
C -4.41519800 1.38631300 1.10854300
H -3.52934600 1.84794900 1.52775200
C -5.67573300 1.60567800 1.66577400
H -5.77407000 2.26427600 2.52266300
H -7.77874900 1.16372200 1.58605000
H -5.79504600 -0.73982500 -2.59536000
C 2.36200400 1.33992200 -1.93954400
H 3.18070300 1.46965700 -2.65062400
H 2.61843000 0.48545300 -1.29970200
H 1.45507000 1.08376200 -2.49237200
C -0.64468700 4.47217800 0.66154100
H -1.35234900 4.52526500 -0.17150500
H -1.03381900 3.73887600 1.37817300
H -0.62348300 5.44299200 1.15786800
C 4.35126500 5.25755100 0.52345800
H 4.93776000 5.55501600 -0.34988600
H 4.06953400 6.15723600 1.07316900
H 5.00208700 4.65575000 1.16457400
C 1.11565900 0.04799900 2.79516200
C 0.38685100 -1.30904900 2.69621900
C 0.72298900 1.02643500 1.66258600
C 0.35186500 -1.88504300 1.29434800
H 0.87072600 -2.04894700 3.33642600
H -0.64302600 -1.17651600 3.03921500
C -0.63636300 0.70779600 1.05805100
H 1.48197100 1.00776800 0.87989900
H 0.69070600 2.04820600 2.05906900
O -1.63782100 0.55032900 1.78373400
O 0.64148200 -3.05471700 1.07946800
N -0.09135500 -1.00367100 0.32668200
C 0.24684700 -1.20523800 -0.99002400
O -0.42486100 -0.85894400 -1.95156800
O 1.47513500 -1.73559500 -1.14127300
C 1.91173600 -2.01453600 -2.47144000
H 1.70142200 -1.16168200 -3.12270400
H 1.34857500 -2.87485900 -2.85185400
C 3.38851100 -2.30231000 -2.40470600
C 4.21368300 -1.95533000 -3.47477500
C 3.94084900 -2.93148200 -1.28590200
C 5.57612500 -2.24248100 -3.43620000
H 3.78802000 -1.45390700 -4.34032100
C 5.30449900 -3.21272400 -1.24639500
H 3.29882000 -3.18847000 -0.44756200
C 6.12450500 -2.87085200 -2.32077800
H 6.20917500 -1.96658200 -4.27339600
H 5.72747100 -3.69950700 -0.37282500
H 7.18668700 -3.09060200 -2.28675300
C -2.68259800 -3.59302200 0.88823700
C -2.58647400 -3.07635700 2.32175500
H -2.08684300 -2.91927500 0.25200500
H -1.54583300 -3.16069700 2.66785000
H -3.19342100 -3.72379700 2.96881300
C -2.07658400 -4.99108300 0.79793300
H -2.14797100 -5.38375500 -0.22073400
H -2.61124700 -5.68309900 1.45975500
H -1.02239900 -4.97351900 1.08632200
C -4.13542200 -3.57625300 0.42307800
H -4.22111000 -3.86977200 -0.62837700
H -4.57318700 -2.58175600 0.55711300
H -4.72847300 -4.28341100 1.01578200
O -3.09290100 -1.76734500 2.49106100
H -2.52022900 -1.11587600 2.05160200
H 0.81969000 0.49149200 3.74986100
C 2.62230000 -0.14176100 2.81727600
C 3.36423700 0.17959800 3.95389600
C 3.29347500 -0.66692300 1.70453100
C 4.74558300 -0.01115300 3.98430000
H 2.85586700 0.58582600 4.82463100
C 4.67104200 -0.85954500 1.73231400
H 2.73999300 -0.93438500 0.80445300
C 5.40274000 -0.53069400 2.87345900
H 5.30574100 0.24825100 4.87722600
H 5.17057600 -1.26878500 0.85878400
H 6.47761700 -0.67939800 2.89429500
TS2S
Zero-point correction= 0.856888 (Hartree/Particle)
Thermal correction to Energy= 0.905749
Thermal correction to Enthalpy= 0.906693
Thermal correction to Gibbs Free Energy= 0.772124
Sum of electronic and zero-point Energies= -2374.193862
Sum of electronic and thermal Energies= -2374.145001
Sum of electronic and thermal Enthalpies= -2374.144057
Sum of electronic and thermal Free Energies= -2374.278626
C -0.76798600 -1.29941000 -2.86885400
C -0.52751700 -2.58470600 -3.59593400
C -1.00102900 0.00468800 -1.14613400
H 0.55866500 -2.69706900 -3.72576400
N -0.61990400 -0.09473900 -3.33989400
N -1.05697900 -1.28145300 -1.53592700
N -0.77389200 0.70977000 -2.25423400
C -0.84921200 2.13334100 -2.47646100
C -2.12673300 2.68453100 -2.63665800
C 0.32665100 2.87423100 -2.56988800
C -2.20343500 4.05413800 -2.86102100
C 0.19208000 4.24548300 -2.80222100
C -1.05518300 4.85010100 -2.94064200
H -3.18113400 4.51247300 -2.98632300
H 1.09173200 4.85101200 -2.87394600
O -1.07148700 -3.65759500 -2.87372700
H -0.99995900 -2.55850000 -4.57895100
C -0.61420500 -3.71059100 -1.52713500
H 0.48285600 -3.74091400 -1.49504900
C -1.18421600 -2.51035800 -0.73518200
H -0.62069400 -2.35885700 0.18856200
C -1.31411800 -4.91711400 -0.89936900
H -0.75840500 -5.26736100 -0.02408000
C -2.65952500 -4.34785100 -0.51096700
C -2.60311900 -2.95393600 -0.44237200
C -3.85028600 -5.01501500 -0.25485700
H -3.90014700 -6.09826400 -0.31118100
C -4.98663300 -4.26728600 0.05619400
C -3.72954800 -2.20366800 -0.13424900
H -3.67712700 -1.12218000 -0.07621400
C -4.92801400 -2.87480500 0.11032100
H -5.82201200 -2.30716900 0.34670300
H -5.92715300 -4.77338600 0.24904600
H -1.37422500 -5.73776400 -1.61786600
C 1.68244400 2.25191200 -2.37479700
H 2.43368600 2.78933700 -2.95668500
H 1.97898000 2.30734000 -1.32100500
H 1.69474100 1.19972900 -2.66867300
C -3.36218800 1.82478300 -2.57327000
H -3.28105700 0.96603800 -3.24670300
H -3.53437100 1.43541200 -1.56365100
H -4.24154500 2.40280600 -2.85894300
C -1.17869800 6.33217900 -3.17758500
H -1.76555000 6.53438000 -4.07782700
H -1.68993200 6.81520700 -2.33976800
H -0.19868800 6.79818200 -3.29355100
C -0.87360700 2.34306400 2.03075600
C 0.04772100 1.32783500 2.72859300
C -1.21011200 1.94275700 0.57433000
C 1.24484600 0.87836700 1.90232600
H 0.44010700 1.76171900 3.65003200
H -0.53333600 0.43788400 2.99684700
C -1.11770900 0.45222100 0.30952200
H -0.54471900 2.47597700 -0.10157200
H -2.23756500 2.24464900 0.33148700
O -1.67219700 -0.37348700 1.04953700
O 2.36202100 0.90639600 2.40838800
N 0.90905700 0.38263500 0.66231700
C 1.84265600 -0.10370800 -0.21276800
O 1.58752600 -0.89249400 -1.11863400
O 3.08492400 0.38506200 -0.05354400
C 4.10735700 -0.20058000 -0.85400900
H 4.07133800 0.22451300 -1.86474900
H 3.92200100 -1.27586600 -0.94457100
C 5.43753900 0.06718300 -0.19663900
C 6.60963300 -0.17924600 -0.91541900
C 5.51937800 0.52457500 1.11945400
C 7.85317500 0.02089600 -0.32489000
H 6.54775500 -0.53011900 -1.94292000
C 6.76847300 0.72764600 1.70624900
C 7.93568300 0.47632800 0.99043200
H 8.75798200 -0.17528500 -0.89162800
H 6.82719800 1.08563400 2.72960100
H 8.90520900 0.63533300 1.45179000
C 1.69445000 -2.82940500 1.78235900
C 0.88019500 -2.27994300 2.95311600
H 1.32424900 -2.34151100 0.87110200
H 1.18862200 -1.24995200 3.17444500
H 1.09898600 -2.87685600 3.84889100
C 3.17081500 -2.47061700 1.93740300
H 3.76404100 -2.88834500 1.11691500
H 3.57083300 -2.87675100 2.87442600
H 3.30813300 -1.38332900 1.94946600
C 1.47195600 -4.33415300 1.65466300
H 1.88311300 -4.72979900 0.71994100
H 0.40172100 -4.55977900 1.69372800
H 1.95478500 -4.86287100 2.48512700
O -0.51853000 -2.36860500 2.73741000
H -0.80127500 -1.63608400 2.16583700
H -0.31504600 3.28271600 1.95992100
C -2.08791500 2.62409000 2.89493100
C -3.14515200 1.71290100 2.99023400
C -2.14506200 3.79956200 3.64655700
C -4.23435400 1.97908900 3.81553600
H -3.10059300 0.79051500 2.41681400
C -3.23324400 4.06685400 4.47465800
H -1.32823900 4.51416500 3.58082500
C -4.28301300 3.15670500 4.56017600
H -5.04787400 1.26293200 3.87988400
H -3.26042100 4.98691300 5.05010300
H -5.13332300 3.36273000 5.20250200
H 4.60219300 0.72430200 1.66741100
M2R
Zero-point correction= 0.855432 (Hartree/Particle)
Thermal correction to Energy= 0.905067
Thermal correction to Enthalpy= 0.906011
Thermal correction to Gibbs Free Energy= 0.770115
Sum of electronic and zero-point Energies= -2374.204669
Sum of electronic and thermal Energies= -2374.155035
Sum of electronic and thermal Enthalpies= -2374.154090
Sum of electronic and thermal Free Energies= -2374.289986
C -2.61814700 0.64947300 1.74901800
C -3.70488900 1.66591600 1.92856300
C -1.42601100 -0.83202600 0.69905300
H -3.27991800 2.66170100 1.73909600
N -1.58855200 0.43032300 2.52291100
N -2.56922800 -0.13019400 0.63044500
N -0.86079300 -0.49887700 1.85530600
C 0.34409500 -1.04352300 2.42922000
C 0.28387600 -2.31674500 2.99946400
C 1.51599500 -0.29449200 2.31442400
C 1.48637400 -2.86610800 3.43912100
C 2.69117200 -0.89639200 2.76009700
C 2.69642900 -2.17869500 3.31224900
H 1.47922000 -3.86024900 3.87843300
H 3.62724600 -0.35379200 2.65806900
O -4.77319000 1.38353500 1.06040800
H -4.08249000 1.63354900 2.95144200
C -4.37927000 1.25095600 -0.29993100
H -3.83884000 2.14709200 -0.62978600
C -3.54732600 -0.04305800 -0.46467700
H -2.96595700 -0.03429900 -1.39194600
C -5.65250600 0.94977900 -1.09047800
H -5.49922700 1.18096900 -2.15032400
C -5.82505300 -0.53590900 -0.87070400
C -4.61758200 -1.11690900 -0.47641800
C -6.96857400 -1.31308800 -0.99638700
H -7.91053800 -0.86566500 -1.29878700
C -6.88951300 -2.67589200 -0.70766800
C -4.53168200 -2.47104000 -0.18527300
H -3.59451500 -2.92125300 0.12359400
C -5.68493200 -3.24817700 -0.29993600
H -5.64265300 -4.30733200 -0.06882300
H -7.77695800 -3.29508700 -0.79002900
H -6.48625200 1.55216100 -0.72377700
C 1.50935100 1.07667200 1.69929700
H 0.97994000 1.78996200 2.34087700
H 2.53160900 1.43199400 1.56281900
H 1.01512900 1.08638500 0.72085100
C -1.01128400 -3.08156600 3.08735500
H -1.83508800 -2.44261900 3.41706600
H -1.28919500 -3.51016000 2.11690500
H -0.91454000 -3.90802400 3.79223400
C 3.98076700 -2.80651300 3.78456600
H 3.99841300 -3.87578200 3.56177400
H 4.84560000 -2.33811600 3.31082900
H 4.08750300 -2.69194000 4.86796200
C 3.71349400 -5.40593800 -1.77985400
C 4.75826000 -4.79999000 -1.08770900
C 4.60425300 -3.49955100 -0.60961800
C 3.41333400 -2.81140600 -0.81854800
C 2.35254700 -3.41614200 -1.50442000
C 2.51936800 -4.71677000 -1.98247800
H 3.82387600 -6.41713900 -2.15901600
H 5.68841900 -5.33477600 -0.92378600
H 5.41704600 -3.01501700 -0.07748900
H 3.31934200 -1.78793200 -0.46074100
H 1.70233400 -5.19583500 -2.51649300
C 1.04088800 -2.68552000 -1.72330700
C 1.12834200 -1.64487600 -2.86870300
C 0.56271400 -2.06257300 -0.40760600
H 0.29103600 -3.42475600 -2.02612600
C 2.30108000 -0.67829400 -2.71008200
H 1.27216000 -2.17988600 -3.81003800
H 0.18349400 -1.09189500 -2.91209200
C -0.89939200 -1.72420100 -0.41139000
H 1.13171600 -1.15790900 -0.16877700
H 0.73199400 -2.76395600 0.42124900
O -1.70438600 -2.11045100 -1.22554300
O 3.32089600 -0.85179400 -3.37261700
N 2.05778300 0.32876100 -1.82122300
C 3.09770000 1.07215800 -1.35479500
O 4.27210600 0.78007300 -1.19364700
O 2.62999700 2.29888700 -0.95989600
C 3.57773000 3.16622000 -0.34265100
H 4.33739300 3.45634800 -1.07720100
H 4.09039600 2.64735100 0.47394200
C 2.81355600 4.36183400 0.16201800
C 2.59051100 4.54742900 1.52586500
C 2.28704100 5.28790200 -0.74416800
C 1.85808200 5.64272700 1.98315400
H 2.99809500 3.83306600 2.23671900
C 1.55449100 6.38073300 -0.29284400
H 2.45342900 5.14412400 -1.80919400
C 1.33933000 6.56097300 1.07448600
H 1.69623900 5.77875500 3.04776400
H 1.15599500 7.09664000 -1.00525200
H 0.77185600 7.41645800 1.42702300
C -0.46916200 3.24426800 -1.49377100
C -0.91061200 1.87994900 -2.01920900
H 0.62484300 3.22951000 -1.46746600
H -0.54424000 1.75094900 -3.04990400
H -2.01066000 1.84537200 -2.06733700
C -0.93126900 4.35410300 -2.43411000
H -0.59225700 5.32986800 -2.07245600
H -2.02651900 4.38169500 -2.49581600
H -0.53943000 4.21275200 -3.44649500
C -0.97244000 3.48487200 -0.07301000
H -0.49201300 4.36513700 0.36827200
H -0.76052700 2.62119100 0.56662700
H -2.05698800 3.66270100 -0.07550900
O -0.46981400 0.80915300 -1.20736300
H 0.51833500 0.66896200 -1.42092000
M2S
Zero-point correction= 0.855660 (Hartree/Particle)
Thermal correction to Energy= 0.904506
Thermal correction to Enthalpy= 0.905450
Thermal correction to Gibbs Free Energy= 0.772862
Sum of electronic and zero-point Energies= -2374.203511
Sum of electronic and thermal Energies= -2374.154665
Sum of electronic and thermal Enthalpies= -2374.153721
Sum of electronic and thermal Free Energies= -2374.286309
C 1.81250500 -2.76502600 1.10915100
C 2.69210800 -3.97506700 1.13379800
C 1.13255800 -0.79288300 0.48351800
H 2.31023500 -4.71008400 0.41012200
N 0.68278800 -2.58066100 1.73233200
N 2.13575800 -1.68215400 0.33963800
N 0.27387300 -1.34787700 1.33672300
C -0.88638400 -0.75442000 1.95840200
C -0.65212200 0.10619600 3.03580100
C -2.16169200 -1.11194300 1.51198600
C -1.76500700 0.70493900 3.62105300
C -3.23970300 -0.48194200 2.13473800
C -3.05950800 0.43741100 3.17038200
H -1.61671000 1.38489000 4.45574000
H -4.24751500 -0.73058000 1.81023700
O 4.00980100 -3.59064900 0.83023100
H 2.68171700 -4.41993800 2.12921000
C 4.10962200 -2.96381400 -0.43972700
H 3.70384000 -3.62474000 -1.21599200
C 3.40281900 -1.58340100 -0.41678400
H 3.15049100 -1.26703500 -1.43056800
C 5.58179100 -2.60417400 -0.63894800
H 5.80464100 -2.50973000 -1.70712800
C 5.70115600 -1.27141000 0.06005300
C 4.44700200 -0.67246000 0.20667200
C 6.84534200 -0.63535900 0.52309500
H 7.81889000 -1.10312900 0.41250800
C 6.72005900 0.60723200 1.14371300
C 4.31841500 0.57427800 0.80986200
H 3.36099500 1.07668800 0.91154100
C 5.46831200 1.20477900 1.28623100
H 5.37915100 2.17565500 1.76205800
H 7.60374900 1.11291500 1.51935600
H 6.22410300 -3.38354500 -0.22313700
C -2.37626200 -2.14653300 0.44223900
H -1.86538900 -3.07950800 0.70274000
H -3.44351100 -2.34963700 0.33717300
H -1.98862500 -1.79225500 -0.51707600
C 0.73905700 0.34775300 3.56621900
H 1.24412400 -0.59837000 3.78432000
H 1.37262800 0.89751800 2.86000600
H 0.69514500 0.93111100 4.48653400
C -4.24719500 1.12129800 3.79332800
H -4.00543000 1.51518600 4.78275900
H -4.57443200 1.95766900 3.16690900
H -5.09198400 0.43375100 3.88185500
C 3.31905400 4.36187900 1.19620300
C 4.26810000 4.43230800 0.17841100
C 3.92330500 4.02744100 -1.10850900
C 2.64288600 3.54974100 -1.37735800
C 1.68334600 3.47026400 -0.36693100
C 2.03898000 3.88736400 0.92076800
H 3.57135500 4.68347900 2.20213500
H 5.26762400 4.80118400 0.38664000
H 4.65618600 4.07763400 -1.90783900
H 2.39579500 3.21473800 -2.37947800
H 1.29941500 3.84859700 1.71864800
C 0.28235600 2.91447800 -0.58970300
C -0.15563000 2.78731100 -2.05982800
C 0.10986500 1.59184000 0.17679800
H -0.41532500 3.62057200 -0.12090000
C -1.67969400 2.66723600 -2.13215300
H 0.11671600 3.70345000 -2.59079600
H 0.33812100 1.93751800 -2.54048000
C 1.07471300 0.52647600 -0.27571000
H -0.91316400 1.21108000 0.09413300
H 0.28634000 1.76350600 1.24440100
O 1.93877400 0.67869800 -1.11004100
O -2.35099200 3.69562000 -2.11460100
N -2.12424300 1.37715800 -2.12456000
C -3.45553200 1.11235300 -2.20625900
O -4.38924900 1.82405000 -2.53822300
O -3.65013700 -0.20586600 -1.86711000
C -4.98250500 -0.70539200 -1.95481800
H -4.88964300 -1.74664500 -2.27512300
H -5.52760700 -0.14118200 -2.71566100
C -5.70397200 -0.63875800 -0.62880100
C -6.12693300 -1.80925500 0.00264600
C -5.96460800 0.59407000 -0.01901000
C -6.79716100 -1.75917800 1.22493500
H -5.92981200 -2.77044100 -0.46635900
C -6.63549700 0.64616200 1.19899700
H -5.64317000 1.50532400 -0.51434400
C -7.05257500 -0.52951600 1.82549600
H -7.11802500 -2.67858000 1.70448100
H -6.83684900 1.60717900 1.66274000
H -7.57620600 -0.48419600 2.77555700
C -0.25323800 -2.49488800 -3.09707800
C -0.02072300 -1.00606800 -2.84737700
H -1.34017400 -2.65605900 -3.08071200
H -0.47103800 -0.41670600 -3.66094800
H 1.06792800 -0.80130800 -2.86898200
C 0.29471600 -2.89913600 -4.46333400
H 0.11882000 -3.96034000 -4.66072000
H 1.37629900 -2.72532200 -4.50920000
H -0.17254600 -2.32239300 -5.26719500
C 0.37499400 -3.32630200 -1.98141600
H 0.17803300 -4.39417400 -2.11464900
H -0.01755400 -3.02240300 -1.00548400
H 1.46525700 -3.18559200 -1.98259100
O -0.55388500 -0.60203900 -1.61266000
H -1.21735200 0.17519500 -1.80061300
TS3R
Zero-point correction= 0.851915
Thermal correction to Energy= 0.900783
Thermal correction to Enthalpy= 0.901727
Thermal correction to Gibbs Free Energy= 0.767429
Sum of electronic and zero-point Energies= -2374.203208
Sum of electronic and thermal Energies= -2374.154341
Sum of electronic and thermal Enthalpies= -2374.153397
Sum of electronic and thermal Free Energies= -2374.287695
Cartesian coordinates
C -2.734239 1.095584 1.770211
C -3.813047 2.092725 2.056655
C -1.503466 -0.228359 0.547407
H -3.402881 3.103090 1.909425
N -1.772098 0.709991 2.557288
N -2.621299 0.525780 0.529954
N -1.018577 -0.119379 1.785110
C 0.087128 -0.842641 2.361701
C -0.149416 -2.159513 2.766018
C 1.334324 -0.219319 2.447497
C 0.952761 -2.906889 3.173535
C 2.404270 -1.016415 2.856095
C 2.238254 -2.361044 3.193729
H 0.805146 -3.942063 3.470545
H 3.395192 -0.572174 2.905692
O -4.911748 1.857533 1.211801
H -4.146729 1.994413 3.090088
C -4.566062 1.903125 -0.165643
H -4.117731 2.873772 -0.410288
C -3.641368 0.710352 -0.521379
H -3.115116 0.891391 -1.460569
C -5.847071 1.596751 -0.943377
H -5.767488 1.979282 -1.966647
C -5.891160 0.087030 -0.921915
C -4.625132 -0.436419 -0.651858
C -6.974704 -0.759886 -1.112828
H -7.961718 -0.356274 -1.317393
C -6.776284 -2.137469 -1.015722
C -4.420891 -1.805332 -0.553339
H -3.438275 -2.214815 -0.344945
C -5.512666 -2.655285 -0.732873
H -5.375191 -3.728391 -0.651815
H -7.614526 -2.813049 -1.151933
H -6.706432 2.071749 -0.465278
C 1.519874 1.234055 2.113568
H 0.864495 1.857338 2.731363
H 2.554135 1.528104 2.302427
H 1.289483 1.425931 1.061254
C -1.532456 -2.758037 2.733868
H -2.282262 -2.050402 3.097958
H -1.825204 -3.058769 1.721298
H -1.569699 -3.650718 3.359662
C 3.416156 -3.201888 3.609582
H 3.295239 -4.233983 3.272220
H 4.346682 -2.807156 3.196184
H 3.513754 -3.218014 4.699818
C 2.213341 -6.131191 -1.683115
C 3.235593 -5.982976 -0.749623
C 3.426249 -4.749779 -0.128940
C 2.597651 -3.674405 -0.436534
C 1.563172 -3.813390 -1.369836
C 1.385040 -5.052917 -1.987658
H 2.057033 -7.087423 -2.172668
H 3.880666 -6.821654 -0.507947
H 4.225718 -4.621388 0.594337
H 2.769324 -2.716662 0.050413
H 0.586621 -5.173142 -2.715907
C 0.656072 -2.648782 -1.725010
C 1.323478 -1.701305 -2.748661
C 0.170881 -1.955699 -0.448527
H -0.231295 -3.053497 -2.224654
C 2.684537 -1.157838 -2.320129
H 1.490389 -2.264331 -3.670052
H 0.634703 -0.876239 -2.958983
C -0.948311 -0.964165 -0.677242
H 0.987736 -1.473088 0.088990
H -0.225649 -2.731651 0.219196
O -1.660742 -0.956866 -1.667820
O 3.717065 -1.641629 -2.762029
N 2.581708 -0.101695 -1.453149
C 3.675213 0.595138 -1.016269
O 4.853342 0.300486 -1.025251
O 3.228409 1.783219 -0.516332
C 4.209233 2.675643 0.013147
H 5.081230 2.689824 -0.646278
H 4.532429 2.327772 1.001281
C 3.539663 4.021271 0.088392
C 2.973022 4.481644 1.276398
C 3.390336 4.778004 -1.076628
C 2.260887 5.680165 1.301328
H 3.087919 3.900077 2.187416
C 2.679670 5.973426 -1.056414
H 3.822438 4.414805 -2.005684
C 2.109117 6.424355 0.134173
H 1.824433 6.030826 2.231264
H 2.566678 6.551886 -1.968066
H 1.552267 7.355891 0.151429
C 0.057155 3.097823 -1.242680
C -0.026682 1.666158 -1.776656
H 1.090747 3.247314 -0.905356
H 0.624746 1.577741 -2.664167
H -1.057097 1.454473 -2.125353
C -0.251779 4.101345 -2.350405
H -0.179910 5.127662 -1.978014
H -1.266772 3.952386 -2.739440
H 0.448142 3.997724 -3.185834
C -0.869502 3.294309 -0.047413
H -0.766902 4.300245 0.371676
H -0.645911 2.571591 0.744163
H -1.915998 3.163925 -0.356242
O 0.344169 0.720672 -0.814506
H 1.420291 0.337706 -1.101689
TS3S
Zero-point correction= 0.852988
Thermal correction to Energy= 0.901025
Thermal correction to Enthalpy= 0.901969
Thermal correction to Gibbs Free Energy= 0.772212
Sum of electronic and zero-point Energies= -2374.204479
Sum of electronic and thermal Energies= -2374.156441
Sum of electronic and thermal Enthalpies= -2374.155497
Sum of electronic and thermal Free Energies= -2374.285254
Cartesian coordinates
C 1.805865 -2.849133 0.977146
C 2.689791 -4.056248 0.950422
C 1.095480 -0.867126 0.407775
H 2.289762 -4.774684 0.220058
N 0.679179 -2.699545 1.611434
N 2.111319 -1.738145 0.237894
N 0.250803 -1.459455 1.250251
C -0.911325 -0.899915 1.896483
C -0.685574 -0.122339 3.036900
C -2.183108 -1.207412 1.407808
C -1.800302 0.446912 3.646988
C -3.265271 -0.614355 2.059861
C -3.090925 0.227679 3.159647
H -1.658000 1.062843 4.531254
H -4.270786 -0.830354 1.706416
O 3.999576 -3.666110 0.622410
H 2.706199 -4.525591 1.934606
C 4.069715 -2.987010 -0.623396
H 3.643727 -3.614105 -1.417057
C 3.371455 -1.606627 -0.525176
H 3.110311 -1.233099 -1.516961
C 5.539645 -2.625532 -0.834482
H 5.740753 -2.470969 -1.900018
C 5.678543 -1.334744 -0.063177
C 4.430330 -0.736566 0.130082
C 6.832059 -0.732770 0.421837
H 7.801387 -1.199927 0.276350
C 6.721427 0.474664 1.110998
C 4.316459 0.478236 0.796753
H 3.361632 0.980643 0.917817
C 5.475654 1.073598 1.295939
H 5.399431 2.019909 1.821173
H 7.612350 0.952491 1.505742
H 6.185742 -3.430344 -0.477105
C -2.385870 -2.155913 0.259718
H -1.862003 -3.099821 0.443291
H -3.450284 -2.364480 0.136620
H -2.002359 -1.715428 -0.665007
C 0.698470 0.050927 3.609437
H 1.143223 -0.921332 3.843969
H 1.382515 0.557762 2.919494
H 0.658421 0.639633 4.526581
C -4.279448 0.883078 3.811548
H -4.064004 1.156391 4.846758
H -4.552281 1.796051 3.271729
H -5.150299 0.223470 3.791745
C 3.396111 4.273181 1.463042
C 4.337523 4.395833 0.443055
C 3.983669 4.053539 -0.859591
C 2.701695 3.588789 -1.142558
C 1.749236 3.458943 -0.130421
C 2.114588 3.811544 1.173469
H 3.655263 4.544471 2.482014
H 5.338057 4.755815 0.661837
H 4.711010 4.143419 -1.660498
H 2.449415 3.302757 -2.158314
H 1.380473 3.731809 1.973297
C 0.340097 2.930490 -0.370950
C -0.096527 2.919821 -1.847595
C 0.155689 1.562120 0.308385
H -0.341083 3.614177 0.153344
C -1.614910 2.820505 -1.958952
H 0.184582 3.870587 -2.307003
H 0.397899 2.105723 -2.386002
C 1.015657 0.479083 -0.315802
H -0.893255 1.257022 0.319322
H 0.460082 1.653202 1.357798
O 1.948606 0.704785 -1.072915
O -2.288543 3.840229 -2.001762
N -2.081985 1.529650 -1.941447
C -3.411048 1.251588 -2.084598
O -4.327237 1.985848 -2.402271
O -3.598365 -0.077524 -1.829606
C -4.923413 -0.586427 -1.996192
H -4.800716 -1.607613 -2.365757
H -5.442759 0.010254 -2.750053
C -5.691579 -0.594677 -0.695870
C -6.132718 -1.799099 -0.146069
C -5.969486 0.601657 -0.024679
C -6.834826 -1.817620 1.059097
H -5.921685 -2.731993 -0.663408
C -6.668854 0.584892 1.177953
H -5.636092 1.540107 -0.456798
C -7.102061 -0.624348 1.724345
H -7.170043 -2.762162 1.475605
H -6.879818 1.517741 1.691978
H -7.648442 -0.633419 2.662448
C -0.333890 -2.121744 -3.144979
C -0.001706 -0.674321 -2.778457
H -1.426846 -2.224464 -3.093316
H -0.424714 -0.001262 -3.544028
H 1.096405 -0.530363 -2.808556
C 0.127082 -2.422625 -4.569709
H -0.124676 -3.447306 -4.857775
H 1.214638 -2.309997 -4.652185
H -0.336187 -1.743133 -5.291385
C 0.292128 -3.096794 -2.151589
H 0.025255 -4.132102 -2.384407
H -0.039353 -2.881462 -1.131108
H 1.387482 -3.018575 -2.191594
O -0.485965 -0.313576 -1.515176
H -1.273276 0.548557 -1.691943
M3R
Zero-point correction= 0.858368
Thermal correction to Energy= 0.906909
Thermal correction to Enthalpy= 0.907853
Thermal correction to Gibbs Free Energy= 0.774098
Sum of electronic and zero-point Energies= -2374.210216
Sum of electronic and thermal Energies= -2374.161675
Sum of electronic and thermal Enthalpies= -2374.160731
Sum of electronic and thermal Free Energies= -2374.294486
Cartesian coordinates
C -2.079468 -3.157607 -0.652119
C -2.998178 -4.335211 -0.547492
C -1.320498 -1.148475 -0.211526
H -2.616718 -5.016791 0.226594
N -0.923135 -3.105913 -1.244515
N -2.369137 -1.976719 -0.018426
N -0.464670 -1.853490 -0.956701
C 0.765225 -1.383560 -1.538449
C 0.686916 -0.768918 -2.790875
C 1.954674 -1.515478 -0.819804
C 1.844404 -0.166535 -3.279059
C 3.089043 -0.908794 -1.358912
C 3.041743 -0.197058 -2.560258
H 1.805857 0.349381 -4.234993
H 4.030392 -0.984829 -0.818001
O -4.298300 -3.897848 -0.244884
H -3.029478 -4.868277 -1.498686
C -4.353371 -3.102603 0.934312
H -3.932119 -3.657216 1.782689
C -3.640513 -1.748967 0.699102
H -3.387157 -1.247003 1.633983
C -5.820968 -2.707930 1.101483
H -6.022485 -2.429701 2.141773
C -5.941799 -1.512134 0.184772
C -4.684694 -0.957287 -0.063702
C -7.081919 -0.950836 -0.376676
H -8.060839 -1.382338 -0.189607
C -6.944619 0.170054 -1.195705
C -4.542827 0.170037 -0.861284
H -3.568856 0.626147 -0.997150
C -5.686965 0.725282 -1.434695
H -5.597540 1.606306 -2.062466
H -7.824510 0.616089 -1.648620
H -6.474713 -3.541975 0.836461
C 2.012767 -2.259371 0.484983
H 1.642310 -1.619633 1.289225
H 1.405809 -3.168774 0.450081
H 3.046313 -2.527244 0.714499
C -0.606362 -0.739630 -3.561606
H -0.943929 -1.755201 -3.789993
H -1.406787 -0.254929 -2.992660
H -0.481142 -0.198105 -4.500143
C 4.262354 0.532304 -3.052910
H 4.520647 1.325586 -2.343268
H 5.119199 -0.143131 -3.126440
H 4.087317 0.985206 -4.031077
C -3.430081 4.837273 1.024802
C -3.933159 5.175494 -0.229127
C -3.300651 4.695158 -1.373677
C -2.173732 3.884967 -1.260998
C -1.660814 3.537707 -0.007309
C -2.304023 4.025229 1.131404
H -3.918578 5.201377 1.923438
H -4.812653 5.805936 -0.313246
H -3.683837 4.952321 -2.356516
H -1.691065 3.516519 -2.163684
H -1.924939 3.748282 2.111631
C -0.420939 2.672381 0.114440
C 0.794960 3.400132 -0.476638
C -0.590057 1.293175 -0.546638
H -0.249353 2.513278 1.185965
C 2.164469 2.739961 -0.348243
H 0.655758 3.581751 -1.547213
H 0.903728 4.386593 -0.008951
C -1.176114 0.293663 0.467907
H 0.372729 0.940495 -0.923257
H -1.267645 1.367067 -1.404505
O -2.272008 0.633234 1.038751
O 3.094090 3.111996 -1.033460
N 2.275195 1.757637 0.632131
C 3.416222 1.134266 1.113455
O 3.345294 0.227493 1.917022
O 4.556299 1.656865 0.664400
C 5.754735 1.095120 1.244962
H 5.605296 0.969414 2.318814
H 6.512951 1.857845 1.064117
C 6.125394 -0.207313 0.586551
C 5.818185 -1.429373 1.188952
C 6.738691 -0.198373 -0.667592
C 6.105011 -2.626298 0.536428
H 5.330258 -1.434808 2.158620
C 7.022129 -1.393921 -1.323704
H 6.983899 0.751491 -1.136600
C 6.699790 -2.609709 -0.723882
H 5.859278 -3.571817 1.009718
H 7.495021 -1.376209 -2.300791
H 6.917305 -3.542118 -1.234846
C 0.654116 -0.363402 3.676260
C -0.395350 -0.586869 2.594218
H 1.616761 -0.738748 3.311052
H -1.363466 -0.191974 2.926804
H -0.515164 -1.671119 2.410042
C 0.814485 1.123332 3.986028
H 1.546870 1.276183 4.784589
H -0.140510 1.552316 4.313363
H 1.154692 1.680746 3.109838
C 0.253113 -1.141689 4.929382
H 1.002015 -1.022791 5.717353
H 0.147376 -2.211304 4.722003
H -0.704135 -0.776962 5.319511
O -0.024251 0.060582 1.390527
H 1.431120 1.304328 0.994914
M3S
Zero-point correction= 0.857341
Thermal correction to Energy= 0.906384
Thermal correction to Enthalpy= 0.907328
Thermal correction to Gibbs Free Energy= 0.771280
Sum of electronic and zero-point Energies= -2374.202824
Sum of electronic and thermal Energies= -2374.153781
Sum of electronic and thermal Enthalpies= -2374.152837
Sum of electronic and thermal Free Energies= -2374.288885
Cartesian coordinates
C -3.029125 -1.977326 2.087127
C -3.651293 -3.259595 2.544266
C -1.902303 -0.649071 0.750830
H -2.900835 -3.831873 3.109129
N -2.822023 -0.904116 2.789351
N -2.499775 -1.858952 0.827717
N -2.121099 -0.090691 1.944997
C -1.814926 1.253088 2.361636
C -2.786325 2.233318 2.145264
C -0.573888 1.513815 2.941548
C -2.448249 3.545717 2.469324
C -0.281490 2.842942 3.244031
C -1.195095 3.869618 2.995212
H -3.177468 4.333664 2.298763
H 0.686121 3.080430 3.678479
O -4.118326 -3.988337 1.437485
H -4.498500 -3.051156 3.198796
C -3.109753 -4.228451 0.462374
H -2.264953 -4.763020 0.915355
C -2.683784 -2.897481 -0.203145
H -1.738205 -2.994442 -0.737373
C -3.805614 -4.980947 -0.672997
H -3.067643 -5.512675 -1.283868
C -4.454409 -3.857916 -1.450117
C -3.821270 -2.644810 -1.173082
C -5.524910 -3.905070 -2.333986
H -6.023918 -4.845138 -2.550002
C -5.958853 -2.718063 -2.925534
C -4.235583 -1.462421 -1.769349
H -3.694384 -0.541146 -1.582581
C -5.321258 -1.508995 -2.644992
H -5.669178 -0.595802 -3.117209
H -6.802175 -2.735114 -3.608697
H -4.512178 -5.711805 -0.273599
C 0.396131 0.397716 3.207402
H 0.636567 -0.109136 2.269305
H -0.036273 -0.337041 3.894268
H 1.318692 0.783137 3.644698
C -4.139588 1.877835 1.589626
H -4.674188 1.209063 2.271226
H -4.059243 1.360415 0.627572
H -4.741487 2.775519 1.442372
C -0.826101 5.304322 3.267480
H -1.713506 5.914489 3.449221
H -0.298279 5.728809 2.406922
H -0.163331 5.385561 4.131967
C -1.083395 5.217194 -3.717128
C -1.230018 6.104290 -2.652536
C -1.173907 5.620488 -1.348169
C -0.969372 4.263228 -1.105840
C -0.823358 3.362156 -2.164275
C -0.885920 3.861856 -3.469916
H -1.130714 5.579241 -4.739643
H -1.389354 7.161692 -2.838905
H -1.287859 6.302793 -0.510749
H -0.918918 3.908155 -0.081281
H -0.785177 3.171476 -4.305204
C -0.606831 1.869844 -1.961273
C 0.843272 1.452163 -2.242998
C -1.102521 1.371463 -0.605544
H -1.201502 1.345443 -2.718140
C 1.836080 1.878842 -1.182057
H 1.181179 1.871842 -3.199570
H 0.875906 0.361320 -2.327973
C -1.014615 -0.166426 -0.494854
H -0.540728 1.837476 0.204456
H -2.153800 1.669259 -0.505185
O -1.321868 -0.846946 -1.542871
O 1.629082 2.687944 -0.307705
N 3.068427 1.233187 -1.332845
C 4.136663 1.315022 -0.461951
O 4.265725 2.079626 0.460111
O 5.032744 0.369484 -0.809313
C 6.172839 0.253796 0.042916
H 6.893409 1.038695 -0.210433
H 5.856990 0.413958 1.078863
C 6.777610 -1.115801 -0.130364
C 8.039943 -1.363865 0.414232
C 6.101915 -2.145966 -0.783505
C 8.614888 -2.626390 0.315539
H 8.574295 -0.562932 0.919099
C 6.680216 -3.411240 -0.884104
H 5.125825 -1.954451 -1.217805
C 7.934951 -3.655935 -0.334627
H 9.596068 -2.805716 0.743340
H 6.145667 -4.205200 -1.396750
H 8.383964 -4.640476 -0.415577
C 2.274570 -1.893357 0.008289
C 0.754838 -1.756671 0.007220
H 2.644035 -1.438841 -0.922089
H 0.346443 -2.233674 -0.891809
H 0.352277 -2.287831 0.893880
C 2.640154 -3.378007 0.009269
H 3.725145 -3.515161 -0.011387
H 2.262857 -3.861291 0.917923
H 2.211385 -3.897689 -0.853151
C 2.923526 -1.171882 1.186280
H 4.012031 -1.300503 1.161296
H 2.692180 -0.102258 1.179009
H 2.561539 -1.587975 2.134723
O 0.361467 -0.401291 0.031767
H 3.148896 0.531910 -2.057125
TS4R
Zero-point correction= 0.857342
Thermal correction to Energy= 0.905747
Thermal correction to Enthalpy= 0.906692
Thermal correction to Gibbs Free Energy= 0.774230
Sum of electronic and zero-point Energies= -2374.206196
Sum of electronic and thermal Energies= -2374.157790
Sum of electronic and thermal Enthalpies= -2374.156846
Sum of electronic and thermal Free Energies= -2374.289308
Cartesian coordinates
C -2.004879 -3.293076 -0.459060
C -2.862502 -4.492015 -0.200448
C -1.418960 -1.157658 -0.317117
H -2.490923 -5.023606 0.687756
N -0.852515 -3.235723 -1.056242
N -2.383284 -2.056613 0.000539
N -0.512467 -1.909361 -0.950382
C 0.711633 -1.427692 -1.523790
C 0.653577 -0.782945 -2.760680
C 1.896951 -1.583193 -0.800846
C 1.832084 -0.215098 -3.245760
C 3.055044 -1.027580 -1.340879
C 3.033813 -0.313903 -2.542662
H 1.808162 0.317233 -4.193364
H 3.993280 -1.138368 -0.801090
O -4.197237 -4.079192 -0.019656
H -2.830395 -5.170317 -1.053919
C -4.344239 -3.148121 1.045457
H -3.950803 -3.579792 1.974796
C -3.658098 -1.807261 0.683072
H -3.437018 -1.213174 1.574195
C -5.832889 -2.794298 1.101560
H -6.099829 -2.439228 2.102982
C -5.952128 -1.682904 0.083664
C -4.701968 -1.116146 -0.166020
C -7.081638 -1.197968 -0.564106
H -8.057846 -1.637292 -0.381077
C -6.937153 -0.142510 -1.465515
C -4.551620 -0.055931 -1.048287
H -3.576066 0.394928 -1.202051
C -5.684408 0.424376 -1.705400
H -5.591776 1.248646 -2.405133
H -7.808757 0.242024 -1.985872
H -6.442789 -3.672289 0.876579
C 1.902163 -2.297874 0.521854
H 1.296376 -1.737916 1.241376
H 1.481281 -3.303262 0.428080
H 2.918589 -2.364281 0.913212
C -0.643711 -0.681978 -3.518178
H -1.093525 -1.669924 -3.655468
H -1.372575 -0.070188 -2.976339
H -0.482531 -0.233567 -4.499599
C 4.286716 0.351579 -3.045243
H 4.587829 1.136165 -2.343267
H 5.108515 -0.366337 -3.119553
H 4.128967 0.806494 -4.025577
C -3.118505 5.221651 1.156931
C -3.605917 5.695768 -0.058092
C -3.040403 5.243980 -1.249147
C -1.993128 4.327824 -1.222136
C -1.491913 3.849697 -0.006854
C -2.069923 4.304818 1.178877
H -3.555490 5.563600 2.089965
H -4.423119 6.409675 -0.078466
H -3.415803 5.605998 -2.201243
H -1.564576 3.979651 -2.159248
H -1.697380 3.928232 2.128076
C -0.343970 2.859729 0.029668
C 0.883078 3.408515 -0.707226
C -0.741885 1.479836 -0.542263
H -0.077729 2.732012 1.086255
C 2.215020 2.682609 -0.538692
H 0.704025 3.452649 -1.786683
H 1.082857 4.438033 -0.387725
C -1.316107 0.599875 0.557095
H 0.130277 0.991322 -0.985802
H -1.495380 1.602271 -1.325675
O -2.428121 0.823954 1.056537
O 3.170192 3.002006 -1.214100
N 2.267069 1.709855 0.455799
C 3.377097 1.076075 0.996877
O 3.256716 0.209567 1.837710
O 4.540803 1.549871 0.557677
C 5.709752 0.992964 1.200773
H 5.524461 0.919683 2.273908
H 6.487606 1.732998 1.009370
C 6.072803 -0.344531 0.613747
C 5.730940 -1.530982 1.265982
C 6.712016 -0.403827 -0.625838
C 6.011241 -2.762077 0.677326
H 5.220995 -1.479839 2.223094
C 6.988336 -1.633235 -1.218673
H 6.981793 0.519137 -1.133078
C 6.633248 -2.813942 -0.568880
H 5.737971 -3.679953 1.188168
H 7.480851 -1.670586 -2.185383
H 6.844717 -3.772942 -1.030928
C 0.551405 -0.204745 3.638950
C -0.582850 -0.350230 2.634831
H 1.453955 -0.654633 3.209689
H -1.496604 0.115748 3.020672
H -0.796990 -1.415653 2.442738
C 0.845657 1.268134 3.916715
H 1.638128 1.370955 4.663846
H -0.049898 1.773887 4.298079
H 1.171365 1.787767 3.011640
C 0.177670 -0.943327 4.923640
H 0.982844 -0.871527 5.659844
H -0.015862 -2.004044 4.735840
H -0.724190 -0.508984 5.370214
O -0.224868 0.273554 1.408436
H 1.402808 1.319096 0.833962
TS4S
Zero-point correction= 0.855691
Thermal correction to Energy= 0.904955
Thermal correction to Enthalpy= 0.905899
Thermal correction to Gibbs Free Energy= 0.767311
Sum of electronic and zero-point Energies= -2374.198838
Sum of electronic and thermal Energies= -2374.149574
Sum of electronic and thermal Enthalpies= -2374.148630
Sum of electronic and thermal Free Energies= -2374.287218
Cartesian coordinates
C 3.362697 1.528946 2.039594
C 4.420966 2.569474 2.231196
C 2.194240 0.035617 0.890155
H 5.359961 2.084971 2.536262
N 2.568230 0.997330 2.920312
N 3.164967 0.975576 0.799605
N 1.860272 0.077081 2.183276
C 0.752633 -0.633291 2.756679
C -0.515047 -0.051002 2.655802
C 0.971445 -1.890178 3.319794
C -1.600402 -0.795363 3.113660
C -0.147227 -2.598468 3.760956
C -1.436420 -2.076505 3.647481
H -2.598806 -0.369379 3.039265
H -0.006778 -3.585095 4.195281
O 4.591157 3.287324 1.029516
H 4.121374 3.274849 3.007083
C 4.950202 2.457767 -0.069754
H 5.882182 1.923161 0.154906
C 3.787366 1.497975 -0.419392
H 4.130031 0.644403 -1.010344
C 5.033693 3.379777 -1.291043
H 5.677775 2.933326 -2.056862
C 3.595930 3.447830 -1.757321
C 2.869335 2.374283 -1.243215
C 2.971408 4.386169 -2.570582
H 3.525894 5.229445 -2.972131
C 1.611584 4.234773 -2.848873
C 1.518802 2.212363 -1.517222
H 0.959696 1.367814 -1.126108
C 0.890384 3.160280 -2.324992
H -0.167960 3.050396 -2.539646
H 1.108608 4.965920 -3.474239
H 5.456863 4.347601 -1.011677
C 2.360278 -2.461123 3.407405
H 2.731496 -2.676901 2.401041
H 3.048647 -1.750230 3.873373
H 2.362507 -3.383334 3.990695
C -0.701734 1.315720 2.049215
H -0.610491 1.286869 0.955684
H -1.695148 1.701449 2.286217
H 0.046015 2.020956 2.422781
C -2.637253 -2.884315 4.065848
H -3.100786 -3.352165 3.190664
H -2.359960 -3.678907 4.761569
H -3.392599 -2.253259 4.540529
C -3.383661 -4.306269 -1.951199
C -4.215275 -3.832257 -0.939147
C -3.768658 -2.808340 -0.106213
C -2.500092 -2.259822 -0.286176
C -1.659468 -2.724148 -1.304013
C -2.117143 -3.754353 -2.129906
H -3.720080 -5.107511 -2.601644
H -5.203186 -4.259042 -0.799797
H -4.408957 -2.431683 0.686301
H -2.170954 -1.453708 0.365841
H -1.472045 -4.125085 -2.923613
C -0.326705 -2.060167 -1.597031
C -0.504034 -0.990106 -2.718677
C 0.312619 -1.437923 -0.350426
H 0.356678 -2.816357 -2.002099
C -1.613160 -0.033719 -2.343345
H 0.430824 -0.432410 -2.805292
H -0.725231 -1.487925 -3.667535
C 1.819677 -1.252553 -0.525998
H 0.138289 -2.070660 0.524750
H -0.145912 -0.465920 -0.155572
O 2.310971 -0.777870 -1.570377
O -1.448879 0.903045 -1.585206
N -2.853083 -0.366431 -2.889470
C -4.123506 -0.019646 -2.445963
O -5.123299 -0.512560 -2.917354
O -4.098521 0.876507 -1.468189
C -5.368584 1.231264 -0.918769
H -5.844409 0.333595 -0.508836
H -6.014041 1.613861 -1.715979
C -5.139391 2.269089 0.150256
C -3.861052 2.727578 0.468668
C -6.245256 2.779769 0.833854
C -3.697621 3.692232 1.463803
H -3.002197 2.330848 -0.065125
C -6.077760 3.739053 1.826824
H -7.242555 2.424334 0.586109
C -4.800298 4.199003 2.144722
H -2.700190 4.049744 1.702609
H -6.944284 4.129232 2.351168
H -4.667681 4.949658 2.917032
C 4.069830 -3.338312 -1.480599
C 3.823086 -2.518521 -0.217346
H 3.589817 -2.798289 -2.303881
H 4.298009 -1.532614 -0.302509
H 4.259364 -3.035471 0.648263
C 5.571019 -3.434675 -1.744548
H 5.773179 -4.012904 -2.650556
H 6.078221 -3.934859 -0.910967
H 6.020756 -2.444429 -1.868107
C 3.438640 -4.723048 -1.352379
H 3.554185 -5.294542 -2.278054
H 2.372802 -4.645315 -1.122514
H 3.919086 -5.289076 -0.545010
O 2.440307 -2.368544 0.071593
H -2.881095 -1.152621 -3.525952
PR
Zero-point correction= 0.471049
Thermal correction to Energy= 0.498834
Thermal correction to Enthalpy= 0.499779
Thermal correction to Gibbs Free Energy= 0.408659
Sum of electronic and zero-point Energies= -1322.665171
Sum of electronic and thermal Energies= -1322.637386
Sum of electronic and thermal Enthalpies= -1322.636442
Sum of electronic and thermal Free Energies= -1322.727561
Cartesian coordinates
C 5.380334 -0.478950 2.471076
C 6.523222 -0.307215 1.695533
C 6.397651 -0.046632 0.331984
C 5.136607 0.040322 -0.249661
C 3.982047 -0.130742 0.521037
C 4.118875 -0.390996 1.885339
H 5.468153 -0.681905 3.533728
H 7.506566 -0.376936 2.149176
H 7.283850 0.088913 -0.279968
H 5.053889 0.244390 -1.314397
H 3.228489 -0.524691 2.494293
C 2.605083 -0.034251 -0.108267
C 2.441831 -1.136230 -1.181473
C 2.380466 1.374478 -0.680982
H 1.860190 -0.201764 0.677648
C 1.021578 -1.215894 -1.700501
H 3.085748 -0.923220 -2.038302
H 2.744114 -2.097512 -0.754253
C 0.970430 1.719777 -1.111200
H 3.029453 1.561753 -1.540479
H 2.648543 2.108532 0.088881
O 0.711090 2.455703 -2.033689
O 0.649535 -0.657568 -2.708311
N 0.179436 -1.957679 -0.879571
C -1.198257 -2.036689 -0.998241
O -1.882437 -1.486771 -1.822412
O -1.656890 -2.843098 -0.022658
C -3.088814 -2.929928 0.063569
H -3.263279 -3.798592 0.700890
H -3.502954 -3.117999 -0.929172
C -3.675840 -1.679249 0.665199
C -3.198206 -1.205237 1.890109
C -4.698759 -0.991391 0.014766
C -3.745381 -0.060012 2.460352
H -2.394823 -1.736600 2.393295
C -5.256266 0.148350 0.590142
H -5.055491 -1.347920 -0.947354
C -4.779315 0.616326 1.812631
H -3.370232 0.304030 3.411738
H -6.053717 0.677708 0.078334
H -5.206652 1.509768 2.257252
C -1.707341 2.880096 -0.139307
C -1.326882 1.483174 -0.615973
H -1.039908 3.592382 -0.637286
H -1.474849 1.364547 -1.692555
H -1.915652 0.723483 -0.089398
C -3.144513 3.178265 -0.563410
H -3.444235 4.176537 -0.232379
H -3.833693 2.452575 -0.117950
H -3.257590 3.132128 -1.650657
C -1.535992 3.003712 1.373426
H -1.767619 4.018338 1.710096
H -0.512434 2.767409 1.677715
H -2.213669 2.311492 1.886973
O 0.047325 1.169416 -0.307473
H 0.577419 -2.431056 -0.079418
PS
Zero-point correction= 0.471059
Thermal correction to Energy= 0.498841
Thermal correction to Enthalpy= 0.499785
Thermal correction to Gibbs Free Energy= 0.408685
Sum of electronic and zero-point Energies= -1322.665161
Sum of electronic and thermal Energies= -1322.637379
Sum of electronic and thermal Enthalpies= -1322.636434
Sum of electronic and thermal Free Energies= -1322.727535
Cartesian coordinates
C -5.380198 -0.480519 2.470995
C -6.523153 -0.308610 1.695587
C -6.397692 -0.047342 0.332161
C -5.136694 0.040108 -0.249502
C -3.982066 -0.131131 0.521054
C -4.118782 -0.392061 1.885238
H -5.467924 -0.684025 3.533548
H -7.506466 -0.378722 2.149236
H -7.283944 0.088312 -0.279685
H -5.054065 0.244701 -1.314145
H -3.228350 -0.525908 2.494089
C -2.605147 -0.034084 -0.108269
C -2.441855 -1.135165 -1.182374
C -2.380702 1.375133 -0.679874
H -1.860204 -0.202174 0.677476
C -1.021508 -1.214644 -1.701188
H -3.085583 -0.921390 -2.039152
H -2.744354 -2.096777 -0.756043
C -0.970805 1.720705 -1.110317
H -3.030042 1.563089 -1.538960
H -2.648473 2.108572 0.090682
O -0.711692 2.457121 -2.032477
O -0.649208 -0.655880 -2.708651
N -0.179585 -1.956981 -0.880495
C 1.198122 -2.035972 -0.998941
O 1.882448 -1.485501 -1.822624
O 1.656603 -2.842830 -0.023659
C 3.088491 -2.929902 0.062548
H 3.262908 -3.798894 0.699442
H 3.502592 -3.117599 -0.930282
C 3.675764 -1.679562 0.664654
C 3.197511 -1.205237 1.889205
C 4.699721 -0.992436 0.015079
C 3.745095 -0.060429 2.459918
H 2.393378 -1.736036 2.391785
C 5.257605 0.146878 0.590920
H 5.056977 -1.349195 -0.946765
C 4.780043 0.615168 1.813052
H 3.369488 0.303816 3.411047
H 6.055822 0.675674 0.079729
H 5.207686 1.508283 2.258034
C 1.707449 2.880029 -0.138708
C 1.326645 1.483400 -0.615976
H 1.040474 3.592753 -0.636668
H 1.474399 1.365287 -1.692651
H 1.915428 0.723391 -0.089874
C 3.144884 3.177709 -0.562266
H 3.445018 4.175677 -0.230685
H 3.833589 2.451495 -0.116906
H 3.258273 3.132008 -1.649495
C 1.535694 3.003259 1.374005
H 1.767666 4.017688 1.711032
H 0.511946 2.767331 1.677938
H 2.212906 2.310607 1.887583
O -0.047502 1.169573 -0.307363
H -0.577767 -2.430740 -0.080670
TS1R′
Zero-point correction= 0.715608
Thermal correction to Energy= 0.756624
Thermal correction to Enthalpy= 0.757568
Thermal correction to Gibbs Free Energy= 0.639561
Sum of electronic and zero-point Energies= -2140.741691
Sum of electronic and thermal Energies= -2140.700676
Sum of electronic and thermal Enthalpies= -2140.699732
Sum of electronic and thermal Free Energies= -2140.817739
Cartesian coordinates
C -0.259299 -0.134838 3.092731
C -0.704610 -0.984582 4.242983
C -0.208591 0.538638 0.968092
H -1.591879 -0.526563 4.703638
N 0.437780 0.958413 3.115177
N -0.659354 -0.428993 1.813649
N 0.453692 1.354081 1.795053
C 1.323933 2.441878 1.438607
C 2.684649 2.142578 1.318449
C 0.816304 3.733222 1.309452
C 3.551472 3.190997 1.014130
C 1.723460 4.749114 1.005026
C 3.085879 4.497096 0.843854
H 4.615267 2.984152 0.916911
H 1.352389 5.765361 0.895924
O -0.989150 -2.291147 3.794070
H 0.083995 -1.052546 4.992960
C -1.940801 -2.329225 2.739951
H -2.876464 -1.848107 3.053689
C -1.335749 -1.675544 1.474510
H -2.136426 -1.449802 0.761778
C -2.085178 -3.799715 2.340606
H -3.035976 -3.956711 1.819009
C -0.906980 -4.003544 1.414029
C -0.443865 -2.775238 0.936462
C -0.274227 -5.180991 1.040247
H -0.622705 -6.139733 1.412342
C 0.834423 -5.106820 0.194924
C 0.661047 -2.689661 0.102412
H 1.030456 -1.727155 -0.244345
C 1.301889 -3.875239 -0.262644
H 2.179402 -3.834042 -0.899271
H 1.348253 -6.016938 -0.097681
H -2.069195 -4.442666 3.223352
C -0.650645 4.019396 1.464186
H -0.816279 5.071209 1.704724
H -1.154661 3.785999 0.522126
H -1.097468 3.405572 2.251066
C 3.188185 0.739953 1.537791
H 4.256055 0.673015 1.320753
H 3.025623 0.429110 2.574447
H 2.662040 0.025488 0.894660
C 4.035894 5.608886 0.480510
H 5.026451 5.438747 0.908717
H 4.152696 5.675567 -0.606069
H 3.666738 6.574537 0.832962
C -6.805799 2.026936 -2.046849
C -7.467278 1.339119 -1.033382
C -6.757423 0.450112 -0.228174
C -5.396102 0.252089 -0.437624
C -4.721386 0.936818 -1.454529
C -5.442661 1.825301 -2.253777
H -7.350267 2.721098 -2.679132
H -8.528861 1.494082 -0.870276
H -7.264879 -0.089135 0.565408
H -4.857823 -0.443337 0.203236
H -4.929912 2.363266 -3.046574
C -3.238721 0.733376 -1.682576
C -2.898506 -0.719646 -2.012513
C -2.409211 1.138757 -0.459115
H -2.931928 1.363415 -2.526227
C -1.413979 -0.979672 -2.182565
H -3.270839 -1.390397 -1.227749
H -3.369091 -1.049421 -2.942316
C -0.918127 1.146871 -0.822959
H -2.650960 0.471078 0.371489
H -2.642031 2.157696 -0.143018
O -0.368248 2.212225 -1.114527
O -1.004065 -1.972945 -2.746335
N -0.538647 -0.021803 -1.665823
C 0.748151 0.055244 -2.245948
O 0.977454 -0.115536 -3.415934
O 1.670557 0.341357 -1.323555
C 2.975790 0.691072 -1.816199
H 3.320460 1.499049 -1.167455
H 2.869981 1.068568 -2.835853
C 3.921000 -0.481677 -1.767301
C 5.221126 -0.298283 -1.295159
C 3.531734 -1.744373 -2.223133
C 6.125819 -1.357486 -1.279307
H 5.527545 0.682149 -0.937724
C 4.434762 -2.804029 -2.202263
H 2.526208 -1.896061 -2.607218
C 5.732862 -2.614389 -1.730862
H 7.133172 -1.201694 -0.906918
H 4.125426 -3.780417 -2.563211
H 6.433378 -3.442971 -1.716718
TS1R′′
Zero-point correction= 0.716023
Thermal correction to Energy= 0.756696
Thermal correction to Enthalpy= 0.757641
Thermal correction to Gibbs Free Energy= 0.642186
Sum of electronic and zero-point Energies= -2140.737317
Sum of electronic and thermal Energies= -2140.696644
Sum of electronic and thermal Enthalpies= -2140.695700
Sum of electronic and thermal Free Energies= -2140.811154
Cartesian coordinates
C 0.955078 -2.891759 -1.645419
C 1.893861 -3.911460 -2.211674
C 0.344945 -1.014610 -0.610182
H 2.042037 -3.730995 -3.285824
N -0.337003 -2.945052 -1.604532
N 1.414673 -1.737093 -1.063724
N -0.697528 -1.781489 -0.974302
C -2.093575 -1.707075 -0.610171
C -2.485300 -2.474405 0.496902
C -3.006346 -1.071832 -1.451591
C -3.841960 -2.519816 0.801196
C -4.355634 -1.133595 -1.090186
C -4.788787 -1.839676 0.028590
H -4.167592 -3.096841 1.663832
H -5.082408 -0.602986 -1.701417
O 3.118886 -3.846561 -1.516815
H 1.474078 -4.908348 -2.075206
C 3.704936 -2.562935 -1.635997
H 3.829104 -2.310747 -2.697075
C 2.853282 -1.500635 -0.893224
H 3.098436 -0.527604 -1.324172
C 5.021840 -2.576762 -0.852217
H 5.712353 -1.834096 -1.266429
C 4.597428 -2.204862 0.549635
C 3.334268 -1.611779 0.537247
C 5.269849 -2.387002 1.751174
H 6.249789 -2.854306 1.772498
C 4.655216 -1.976097 2.935247
C 2.706724 -1.213937 1.711711
H 1.704596 -0.788397 1.700953
C 3.384600 -1.401093 2.918153
H 2.913054 -1.103616 3.848950
H 5.165367 -2.118983 3.882358
H 5.496732 -3.558001 -0.924204
C -2.579702 -0.413906 -2.734255
H -3.422270 0.118344 -3.181208
H -1.764832 0.288775 -2.553902
H -2.236619 -1.172367 -3.447049
C -1.481669 -3.263449 1.293997
H -1.918540 -3.585831 2.240586
H -1.167321 -4.152324 0.737196
H -0.592669 -2.668652 1.516647
C -6.245916 -1.878825 0.409036
H -6.625620 -2.905127 0.401029
H -6.391471 -1.485824 1.420324
H -6.849361 -1.279007 -0.275168
C 5.476185 3.353691 -0.725855
C 5.446904 4.583200 -1.382234
C 4.228523 5.225051 -1.585511
C 3.046500 4.639776 -1.135250
C 3.063879 3.409636 -0.476705
C 4.294315 2.772703 -0.277180
H 6.422264 2.847173 -0.562770
H 6.368688 5.036316 -1.732549
H 4.194956 6.182337 -2.096128
H 2.096550 5.142219 -1.297135
H 4.334187 1.812790 0.234962
C 1.778068 2.775714 0.009069
C 1.752527 2.649940 1.534731
C 1.594033 1.362762 -0.549394
C 0.542858 1.907595 2.056378
H 2.639844 2.096452 1.871621
H 1.767009 3.620418 2.034596
C 0.177820 0.877312 -0.255186
H 2.333251 0.727697 -0.060001
H 1.732721 1.334180 -1.633380
O -0.764682 1.257450 -0.971040
O 0.093735 2.114461 3.172998
N -0.036104 0.953440 1.236287
C -1.307044 0.522149 1.734488
O -1.462405 -0.488530 2.366997
O -2.249630 1.393146 1.405225
C -3.606947 1.042644 1.694169
H -3.867255 1.442813 2.679769
H -3.690758 -0.048196 1.729959
C -4.494796 1.608053 0.614960
C -5.875721 1.612460 0.815462
C -3.971541 2.046990 -0.602233
C -6.733343 2.033399 -0.197663
H -6.284124 1.273425 1.765005
C -4.832706 2.479252 -1.609243
H -2.896746 2.011428 -0.761681
C -6.212617 2.468193 -1.415367
H -7.806468 2.026325 -0.033813
H -4.421647 2.818578 -2.555713
H -6.878950 2.800577 -2.205163
H 0.933939 3.393958 -0.317770
TS1R′′′
Zero-point correction= 0.715882
Thermal correction to Energy= 0.756585
Thermal correction to Enthalpy= 0.757529
Thermal correction to Gibbs Free Energy= 0.641627
Sum of electronic and zero-point Energies= -2140.742160
Sum of electronic and thermal Energies= -2140.701457
Sum of electronic and thermal Enthalpies= -2140.700513
Sum of electronic and thermal Free Energies= -2140.816415
Cartesian coordinates
C 1.242472 -2.533502 -2.039909
C 2.326924 -3.478257 -2.459175
C 0.371637 -0.778052 -0.974920
H 2.792429 -3.102233 -3.381669
N 0.034750 -2.438316 -2.501524
N 1.484731 -1.554575 -1.109228
N -0.480794 -1.351832 -1.832416
C -1.880733 -1.070038 -2.013194
C -2.790822 -1.882425 -1.328442
C -2.273769 -0.068942 -2.899496
C -4.146517 -1.617464 -1.507251
C -3.643655 0.153936 -3.048740
C -4.589781 -0.601366 -2.356447
H -4.875490 -2.222447 -0.972925
H -3.976317 0.936591 -3.726534
O 3.282420 -3.605213 -1.429611
H 1.910482 -4.467010 -2.654401
C 3.825553 -2.359386 -1.018385
H 4.281576 -1.842410 -1.872471
C 2.721926 -1.515990 -0.336058
H 3.056671 -0.475894 -0.271491
C 4.794495 -2.661296 0.128410
H 5.511709 -1.840354 0.240838
C 3.870435 -2.757319 1.322350
C 2.650897 -2.135456 1.043812
C 4.074068 -3.370671 2.550779
H 5.014884 -3.864453 2.774829
[truncated: 5,065 more rows]
